# Supplementary material for: Matrix Metalloproteinase-2-Responsive Peptide-Modified Cleavable PEGylated Liposomes for Paclitaxel Delivery
Source: Pharmaceuticals (Basel). 2025 Jul 15;18(7):1042. doi: 10.3390/ph18071042 (PMC12298826; doi:10.3390/ph18071042)
Supplement: Supplementary file 1 [file pharmaceuticals-18-01042-s001.zip]

Archive with 1 entries (1 files):
- pharmaceuticals-3724358-supplementary.pdf
